# Supplementary material for: PACAP and VIP Modulate LPS-Induced Microglial Activation and Trigger Distinct Phenotypic Changes in Murine BV2 Microglial Cells
Source: Int J Mol Sci. 2021 Oct 11;22(20):10947. doi: 10.3390/ijms222010947 (PMC8535941; doi:10.3390/ijms222010947)
Supplement: Supplementary file 1 [file ijms-22-10947-s001.zip]

Archive with 2 entries (2 files):
- Supplementary Figure S1.pdf
- Supplementary File S2.pdf
